# Supplementary material for: Adipokines and Myokines as Markers of Malnutrition and Sarcopenia in Patients Receiving Kidney Replacement Therapy: An Observational, Cross-Sectional Study
Source: Nutrients. 2024 Jul 31;16(15):2480. doi: 10.3390/nu16152480 (PMC11314363; doi:10.3390/nu16152480)
Supplement: Supplementary file 1 [file nutrients-16-02480-s001.zip]

Archive with 1 entries (1 files):
- nutrients-3099329-supplementary.pdf
